# Supplementary material for: Tricine as a Novel Cryoprotectant with Osmotic Regulation, Ice Recrystallization Inhibition and Antioxidant Properties for Cryopreservation of Red Blood Cells
Source: Int J Mol Sci. 2022 Jul 30;23(15):8462. doi: 10.3390/ijms23158462 (PMC9369174; doi:10.3390/ijms23158462)
Supplement: Supplementary file 1 [file ijms-23-08462-s001.zip]

Archive with 2 entries (2 files):
- Supplementary Materials-Figures Tables.pdf
- Video S1 The whole process of ice growth.avi
